# Supplementary material for: Sicurpest: A Prototype of a User-Friendly Tool for Preventive Risk Assessment of Pesticide Use in Agriculture
Source: Toxics. 2025 Jan 24;13(2):89. doi: 10.3390/toxics13020089 (PMC11861541; doi:10.3390/toxics13020089)
Supplement: Supplementary file 1 [file toxics-13-00089-s001.zip]

Archive with 1 entries (1 files):
- toxics-3417385-supplementary.pdf
